# Supplementary material for: Efficient and accurate frailty model approach for genome-wide survival association analysis in large-scale biobanks
Source: Nat Commun. 2022 Sep 16;13:5437. doi: 10.1038/s41467-022-32885-x (PMC9481565; doi:10.1038/s41467-022-32885-x)
Supplement: Supplementary file 4 — Supplementary Data 1 [file 41467_2022_32885_MOESM4_ESM.xlsx]

## Sheet: Sheet1
Top genome-wide significant variants (α = 5E-08) in different loci based on GATE for four TTE phenotypes based on the UK Biobank data of subjects with
White British ancestry and the Finngen study. For any variant with p < 5E-08, we extend upstream and downstream by 1Mb, then merge the overlapping
regions together to define the locus and report the variant that has the smallest p-value in each locus. Asterisk (*) represents that the locus was genome-wide
significant using GATE, but no locus within 1Mb neighbourhood of it was found to be significant using SAIGE. Genomic coordinates are based on NCBI Build 37/UCSC hg19.
Phenotype	Chromosome:Position	rsID	Nearest Gene	Function	REF	ALT	UK Biobank				FinnGen Study				Meta-analysis		Previous case-control findings
															UKBB + Finngen
							Imputation info	Allele frequency	Hazard Ratio (95% CI)	p-value	Imputation info	Allele frequency	Hazard Ratio (95% CI)	p-value	Hazard Ratio (95% CI)	p-value
Ischemic Heart Disease: PheCode 411 UK Biobank No. of subjects=407776, No. of events=36962, No. of censored=370814, censoring rate=90.9% FinnGen Study No. of subjects=218790, No. of events=30952, No. of censored=187838, censoring rate = 85.8%	1:2984087*	rs2297829	PRDM16-DT	ncRNA_exonic	C	A	0.98	0.359	1.05(1.03-1.06)	3.06e-08	0.98	0.464	1(0.98-1.02)	0.864	1.03(1.01-1.04)	2.55e-05	1
	1:55505647	rs11591147	PCSK9	exonic	G	T	1	0.018	0.79(0.74-0.84)	9.64e-15	1	0.036	0.85(0.81-0.89)	1.29e-10	0.83(0.8-0.86)	5.83e-23	2,3
	1:56963627	rs72664318	PLPP3	intronic	A	G	1	0.092	0.91(0.88-0.93)	1.64e-12	1	0.109	0.93(0.9-0.95)	1.24e-07	0.92(0.9-0.93)	1.87e-18	2,4
	1:109817590	rs12740374	CELSR2	UTR3	G	T	1	0.221	0.9(0.88-0.92)	1.54e-28	1	0.215	0.94(0.92-0.96)	4.64e-09	0.92(0.9-0.93)	2.57e-34	2,4
	1:222814442	rs2133189	MIA3	intronic	C	T	1	0.714	1.07(1.05-1.09)	5.8e-14	1	0.74	1.05(1.03-1.07)	8.93e-06	1.06(1.05-1.07)	7.95e-18	2,4
	2:19942473	rs16986953	OSR1; LINC00954	intergenic	G	A	0.98	0.068	1.1(1.07-1.13)	2.83e-09	1	0.074	1.06(1.02-1.1)	0.000777	1.08(1.06-1.11)	2.86e-11	2,4
	2:44073881	rs6544713	ABCG8	intronic	T	C	1	0.676	0.95(0.94-0.97)	3.26e-09	1	0.782	0.96(0.94-0.98)	0.000191	0.95(0.94-0.97)	3.22e-12	2,5
	2:85767735	rs2028900	MAT2A	intronic	C	T	1	0.45	1.06(1.04-1.07)	7.5e-12	1	0.401	1.04(1.03-1.06)	2.99e-06	1.05(1.04-1.06)	1.74e-16	2,4
	2:203865822	rs145168080	CARF; NBEAL1	intergenic	TGC	T	0.99	0.125	1.09(1.06-1.11)	9.34e-12	NA	NA	NA	NA	NA	NA	2,4
	3:136200780	rs372408903	STAG1	intronic	A	C	0.99	0.129	0.93(0.91-0.96)	9.68e-09	NA	NA	NA	NA	NA	NA	1
	3:138664512*	rs183837821	FOXL2	exonic	G	A	0.53	0.0001	132.95(23.19-762.32)	4.09e-08	NA	NA	NA	NA	NA	NA	2,4
	4:81184341	rs16998073	PRDM8; FGF5	intergenic	A	T	1	0.293	1.05(1.03-1.07)	1.32e-08	1	0.312	1.02(1-1.04)	0.0271	1.04(1.02-1.05)	1.04e-08	6,7
	4:96117908*	rs376934295	UNC5C	intronic	A	ATATATT	0.97	0.787	0.95(0.93-0.96)	1.47e-08	NA	NA	NA	NA	NA	NA	1
	4:110537251	rs36121800	MCUB	intronic	T	C	0.95	0.018	1.2(1.13-1.28)	3.52e-09	1	0.074	1.02(0.98-1.05)	0.321	1.06(1.03-1.09)	0.000193	-
	4:148387701	rs58721068	MIR548G; EDNRA	intergenic	A	G	0.99	0.143	1.07(1.04-1.09)	6.96e-09	1	0.128	1.1(1.08-1.13)	2.55e-13	1.08(1.06-1.1)	6.58e-20	2
	4:156645513	rs13139571	GUCY1A1	intronic	C	A	1	0.233	0.94(0.93-0.96)	4.33e-10	1	0.233	0.94(0.92-0.96)	6.14e-08	0.94(0.93-0.96)	1.42e-16	2,4
	5:142516897	rs246600	ARHGAP26	intronic	C	T	1	0.472	1.05(1.03-1.06)	1.63e-08	1	0.48	1.03(1.01-1.05)	0.000429	1.04(1.03-1.05)	5.11e-11	8
	6:12903957	rs9349379	PHACTR1	intronic	A	G	1	0.405	1.08(1.07-1.1)	3.64e-23	1	0.451	1.09(1.07-1.11)	5.4e-21	1.09(1.07-1.1)	1.9e-42	2,4
	6:31585000	rs2857597	AIF1	downstream	T	A	1	0.72	1.06(1.04-1.08)	1.16e-10	1	0.799	1.03(1.01-1.05)	0.00944	1.05(1.03-1.06)	2.09e-11	2,4
	6:34604185	rs3839632	ILRUN	intronic	A	AT	1	0.145	1.06(1.04-1.09)	3.23e-08	1	0.207	1.01(0.98-1.03)	0.634	1.03(1.02-1.05)	2e-05	1,2
	6:82437814	rs117150895	TENT5A	ncRNA_intronic	G	A	1	0.022	0.84(0.79-0.88)	1.51e-10	0.99	0.009	1.01(0.91-1.11)	0.893	0.88(0.84-0.92)	3.16e-08	-
	6:134202690	rs2327426	TARID	ncRNA_intronic	T	C	1	0.302	0.94(0.92-0.95)	4.24e-14	1	0.246	0.96(0.94-0.98)	9.14e-05	0.95(0.93-0.96)	8.7e-17	2,4
	6:161005610	rs55730499	LPA	intronic	C	T	1	0.081	1.29(1.25-1.33)	1.77e-64	0.99	0.046	1.27(1.21-1.32)	5.97e-26	1.28(1.25-1.31)	1.48e-88	2,4
	7:19049388	rs2107595	HDAC9; TWIST1	intergenic	G	A	0.99	0.152	1.07(1.05-1.09)	1.67e-09	0.99	0.194	1.05(1.03-1.08)	5.3e-06	1.06(1.05-1.08)	6.5e-14	2,4
	7:150690176	rs3918226	NOS3	intronic	C	T	0.97	0.081	1.11(1.07-1.14)	1.16e-11	1	0.07	1.12(1.09-1.16)	9.54e-11	1.11(1.09-1.14)	8.6e-21	2,9
	8:4199406	rs142333052	CSMD1	intronic	C	G	0.94	0.003	1.48(1.28-1.7)	4.67e-08	0.99	0.021	1.03(0.96-1.09)	0.423	1.09(1.03-1.15)	0.00321	-
	8:19855858	rs200646600	LPL; SLC18A1	intergenic	ATTTTT	A	0.92	0.232	0.94(0.92-0.96)	4.9e-10	NA	NA	NA	NA	NA	NA	2,4
	8:126504383	rs10555326	TRIB1; LINC00861	ncRNA_intronic	CCACCAT	C	0.86	0.598	0.95(0.94-0.97)	1.21e-08	NA	NA	NA	NA	NA	NA	2
	8:136004195	rs544791777	LOC101927845; LINC01591	intergenic	A	G	0.61	5e-05	273.14(37-2016.66)	3.95e-08	NA	NA	NA	NA	NA	NA	-
	9:22093299	rs4007642	CDKN2B-AS1	ncRNA_intronic	A	T	0.99	0.484	1.17(1.15-1.19)	6.42e-86	NA	NA	NA	NA	NA	NA	2,4
	10:30317073	rs9337951	JCAD	exonic	G	A	0.95	0.345	1.05(1.04-1.07)	1.24e-09	0.97	0.351	1.05(1.03-1.07)	2.36e-06	1.05(1.04-1.06)	1.63e-14	2,4
	10:44681231	rs10626340	LINC00841; C10orf142	intergenic	G	GCC	1	0.115	0.93(0.9-0.95)	4.21e-10	NA	NA	NA	NA	NA	NA	2,4
	11:9766932*	rs378825	SWAP70	intronic	A	G	1	0.573	1.04(1.03-1.06)	4.92e-08	0.99	0.67	1.02(1-1.04)	0.0451	1.03(1.02-1.05)	4.19e-08	2,4
	11:24304661*	rs183283250	MIR8054; LUZP2	intergenic	A	G	0.36	4e-05	7.28E+06(2.67E+04-1.98E+09)	3.53e-08	NA	NA	NA	NA	NA	NA	-
	11:100593538	rs633185	ARHGAP42	intronic	G	C	0.99	0.715	1.06(1.04-1.07)	1.24e-09	1	0.711	1.02(1-1.04)	0.132	1.04(1.02-1.05)	2.77e-08	1
	11:103673294	rs2839812	DYNC2H1; MIR4693	ncRNA_intronic	T	A	1	0.721	0.94(0.92-0.95)	6.4e-13	1	0.785	0.96(0.94-0.98)	8.26e-05	0.95(0.93-0.96)	6.85e-16	2,4
	11:107091429*	rs142065594	GUCY1A2, CWF19L2	intergenic	T	TTG	0.99	0.49	1.04(1.03-1.06)	3.51e-08	1	0.545	1.01(0.99-1.03)	0.244	1.03(1.02-1.04)	8.5e-07	-
	11:120237723	rs368713737	ARHGEF12	intronic	TA	T	0.97	0.231	1.06(1.04-1.08)	2.69e-10	NA	NA	NA	NA	NA	NA	-
	12:20168590*	rs796106347	LINC02398	ncRNA_intronic	AT	A	0.97	0.133	0.94(0.92-0.96)	4.58e-08	NA	NA	NA	NA	NA	NA	7
	12:54513915	rs11170820	FLJ12825	ncRNA_exonic	C	G	0.96	0.058	1.1(1.07-1.14)	1.04e-08	1	0.06	1.1(1.06-1.14)	1.08e-06	1.1(1.07-1.13)	5.61e-14	6
	12:111904371	rs4766578	ATXN2	intronic	T	A	1	0.505	0.93(0.92-0.95)	1.76e-18	1	0.569	0.96(0.94-0.98)	2.6e-06	0.94(0.93-0.95)	2.75e-22	2,4
	12:121416650	rs1169288	HNF1A	exonic	A	C	0.99	0.313	1.06(1.04-1.07)	2.79e-10	1	0.374	1.02(1-1.04)	0.0357	1.04(1.03-1.05)	1.2e-09	6,7
	12:125303254*	rs112403212	SCARB1	intronic	C	T	0.98	0.139	1.07(1.04-1.09)	2.87e-08	NA	NA	NA	NA	NA	NA	2,8
	13:110837553	rs638634	COL4A1	intronic	C	T	0.95	0.302	0.95(0.93-0.97)	1.67e-08	0.98	0.381	1(0.98-1.02)	0.754	0.97(0.96-0.98)	1.47e-05	2,4
	14:100124055*	rs12897285	HHIPL1	intronic	T	C	1	0.171	0.94(0.92-0.96)	2.77e-08	NA	NA	NA	NA	NA	NA	2,9
	15:79065380	rs7177201	ADAMTS7	intronic	T	C	0.97	0.754	0.94(0.92-0.95)	1.6e-12	1	0.647	0.93(0.92-0.95)	5.11e-13	0.93(0.92-0.95)	5.45e-24	2,4
	15:91427612	rs12906125	FES	intronic	G	A	0.99	0.326	1.07(1.05-1.09)	3.34e-16	1	0.271	1.04(1.01-1.06)	0.000784	1.06(1.04-1.07)	3.48e-17	2,4
	16:83045790	rs7500448	CDH13	intronic	A	G	0.98	0.254	0.95(0.93-0.96)	2.71e-09	0.99	0.205	0.96(0.93-0.98)	4.54e-05	0.95(0.94-0.96)	6.57e-13	6,7
	17:2038180	rs1324063431	SMG6	intronic	AT	A	0.98	0.694	1.05(1.03-1.07)	1.61e-08	NA	NA	NA	NA	NA	NA	1,2
	17:47488823	rs55714120	PHB	ncRNA_intronic	G	T	0.99	0.338	1.06(1.04-1.08)	8.18e-12	0.99	0.378	1.01(0.99-1.02)	0.554	1.03(1.02-1.05)	4.16e-08	2,4
	19:11190292	rs112032422	SMARCA4	downstream	T	C	1	0.118	0.91(0.88-0.93)	1.99e-15	1	0.102	0.9(0.88-0.93)	1.96e-11	0.91(0.89-0.92)	2.6e-25	2,4
	19:18575193*	rs78030362	ELL	intronic	A	G	0.99	0.074	1.09(1.05-1.12)	4.56e-08	NA	NA	NA	NA	NA	NA	1
	19:45412079	rs7412	APOE	exonic	C	T	1	0.081	0.88(0.85-0.9)	7.71e-19	1	0.054	0.84(0.81-0.88)	3.61e-17	0.87(0.85-0.89)	8.21e-34	2,4
	21:27355207*	rs150021565	APP	intronic	A	G	0.57	0.00021	21.12(7.17-62.18)	3.02e-08	NA	NA	NA	NA	NA	NA	-
	21:35593827	rs28451064	LINC00310; KCNE2	ncRNA_intronic	G	A	0.96	0.132	1.11(1.08-1.14)	5.66e-18	0.99	0.153	1.1(1.07-1.13)	3.17e-14	1.11(1.09-1.12)	1.44e-30	2,4
Female Breast Cancer: PheCode 174.1 UK Biobank No. of subjects=208160, No. of events=15396, No. of censored=192764, censoring rate = 92.6% FinnGen Study No. of subjects=123279, No. of events=8401, No. of censored=114878, censoring rate = 93.2%	1:121280613	rs11249433	EMBP1	intronic	A	G	1	0.417	1.08(1.06-1.11)	6.32e-11	1	0.344	1.07(1.03-1.1)	0.000176	1.08(1.06-1.1)	6.05e-14	10
	2:121245613	rs12616849	LINC01101; GLI2	intergenic	G	C	0.99	0.903	1.12(1.08-1.17)	7.14e-09	0.99	0.935	1.14(1.07-1.21)	0.00012	1.13(1.09-1.17)	3.85e-12	11
	2:213537990	rs3044147	ERBB4; LINC01878	intergenic	TACCC	T	0.99	0.365	1.07(1.05-1.1)	7.32e-09	1	0.44	1.04(1.01-1.07)	0.0212	1.06(1.04-1.08)	1.86e-09	12
	2:217920769	rs4442975	LOC101928278	intronic	G	T	0.99	0.512	0.88(0.86-0.90)	2.63e-26	1	0.469	0.88(0.85-0.9)	9.94e-16	0.88(0.86-0.90)	2.21e-40	13
	3:27374101	rs1352944	NEK10	intronic	C	A	1	0.476	0.9(0.88-0.92)	1.21e-19	0.99	0.482	0.91(0.88-0.94)	2.56e-08	0.9(0.89-0.92)	2.53e-26	14
	4:175847144	rs7654815	ADAM29	intronic	A	T	1	0.12	0.89(0.86-0.93)	9.32e-10	1	0.13	0.91(0.87-0.95)	7.99e-05	0.9(0.87-0.93)	3.76e-13	11
	5:44706498	rs10941679	LINC02224; MRPS30-DT	intergenic	A	G	0.98	0.254	1.14(1.11-1.17)	1.15e-21	0.99	0.264	1.13(1.09-1.17)	7.5e-11	1.14(1.11-1.16)	6.82e-31	15
	5:46396206	rs8188071	HCN1; NONE	intergenic	G	A	0.97	0.556	1.11(1.07-1.14)	1.99e-10	0.99	0.669	0.97(0.94-1.01)	0.106	1.04(1.02-1.07)	0.000274	16
	5:56007339	rs7709971	C5orf67; LOC105378979	intergenic	G	A	1	0.162	1.2(1.17-1.24)	2.11e-29	1	0.133	1.16(1.1-1.21)	1.78e-09	1.19(1.16-1.22)	6.42e-37	17
	5:158227898	rs12332693	EBF1	intronic	G	A	0.99	0.548	0.92(0.90-0.94)	5.74e-12	1	0.592	0.94(0.91-0.97)	0.000387	0.93(0.91-0.95)	1.8e-14	11
	6:82355896*	rs12214288	BCKDHB; TENT5A	intergenic	A	G	0.98	0.213	1.08(1.05-1.12)	3.21e-08	1	0.287	1.06(1.02-1.1)	0.00168	1.07(1.05-1.1)	3.53e-10	18
	6:151949806	rs6913578	CCDC170; ESR1	intergenic	A	C	1	0.323	1.13(1.1-1.15)	2.07e-20	1	0.195	1.12(1.08-1.17)	3.42e-08	1.12(1.1-1.15)	4.42e-27	19
	8:36859186	rs12681990	KCNU1; LINC01605	intergenic	T	C	0.99	0.158	0.9(0.87-0.93)	5.15e-11	1	0.141	0.87(0.83-0.91)	7.33e-09	0.89(0.87-0.91)	3.68e-18	20
	8:98847428	rs549309990	LAPTM4B	intronic	C	T	0.7	0.00033	15.18(5.72-40.29)	4.76e-08	NA	NA	NA	NA	NA	NA	21
	8:128356670	rs17465317	CASC21,CASC8	ncRNA_intronic	C	T	1	0.545	1.10(1.08-1.13)	1.4e-16	NA	NA	NA	NA	NA	NA	22
	9:110893720	rs34138847	KLF4; ACTL7B	intergenic	GTATT	G	0.98	0.624	1.10(1.07-1.12)	1.6e-13	1	0.662	1.12(1.08-1.16)	2.93e-11	1.10(1.08-1.13)	5.77e-23	23
	10:21799726	rs12256551	MIR1915HG; SKIDA1	intergenic	A	C	0.99	0.353	1.08(1.05-1.1)	3.59e-09	NA	NA	NA	NA	NA	NA	16
	10:64288130	rs10995194	ZNF365	ncRNA_intronic	G	C	0.99	0.144	0.9(0.87-0.93)	2.16e-09	1	0.202	0.9(0.87-0.94)	1.14e-06	0.9(0.88-0.93)	1.23e-14	24
	10:80887430	rs11269768	ZMIZ1	intronic	GGCCCCTGCTCA	G	0.99	0.158	1.11(1.08-1.15)	1.26e-10	1	0.14	1.09(1.04-1.14)	0.000185	1.1(1.08-1.13)	1.22e-13	25
	10:123348662	rs2912774	FGFR2	intronic	T	G	1	0.605	0.79(0.77-0.81)	1.94e-83	1	0.564	0.82(0.8-0.85)	1.53e-31	0.80(0.79-0.82)	3.19e-112	26
	11:1898664	rs1973765	LSP1	intronic	T	C	0.99	0.387	0.93(0.9-0.95)	4.89e-10	0.99	0.414	0.91(0.88-0.94)	8.24e-08	0.92(0.9-0.94)	2.65e-16	22
	11:69331642	rs554219	LINC01488; CCND1	intergenic	C	G	0.99	0.12	1.26(1.22-1.31)	1.96e-36	1	0.148	1.25(1.2-1.31)	5.93e-22	1.26(1.23-1.3)	1.2e-56	27
	11:129474008	rs1491531488	RPS27P20; LINC01395	intergenic	TAA	T	0.99	0.545	1.07(1.05-1.10)	2.13e-09	NA	NA	NA	NA	NA	NA	11
	12:25518873	rs10842542	KRAS; LMNTD1	intergenic	T	G	1	0.452	0.94(0.91-0.96)	2.26e-08	0.99	0.35	0.99(0.96-1.02)	0.563	0.95(0.93-0.97)	8.33e-07	-
	12:28151609	rs812020	PTHLH; LOC729291	intergenic	A	C	0.97	0.26	0.92(0.89-0.94)	6.55e-10	1	0.247	0.91(0.88-0.95)	2.44e-06	0.92(0.9-0.94)	8.1e-15	28
	12:96026737	rs61938093	USP44; PGAM1P5	intergenic	C	T	0.99	0.295	0.9(0.87-0.92)	1.01e-16	0.99	0.347	0.89(0.86-0.92)	4.14e-11	0.9(0.88-0.91)	2.87e-26	11
	12:115834946	rs2133317	TBX3; MED13L	intergenic	C	G	1	0.385	0.92(0.9-0.95)	1.11e-10	1	0.382	0.94(0.91-0.97)	0.000489	0.93(0.91-0.95)	3.66e-13	29
	14:68978984	rs35378451	RAD51B	intronic	CA	C	0.97	0.284	0.91(0.89-0.93)	1.93e-12	0.99	0.245	0.91(0.88-0.95)	3.1e-06	0.91(0.89-0.93)	3.11e-17	10
	16:52599188	rs4784227	CASC16	ncRNA_intronic	C	T	1	0.239	1.26(1.23-1.3)	6.38e-60	1	0.251	1.25(1.21-1.3)	9.81e-32	1.26(1.23-1.29)	7.85e-90	30
	16:53824226	rs62033406	FTO	intronic	A	G	1	0.407	0.93(0.91-0.95)	5.31e-10	1	0.441	0.94(0.91-0.97)	0.000307	0.93(0.92-0.95)	9.09e-13	11
	16:80651180	rs879843	CDYL2	intronic	A	G	1	0.219	1.09(1.06-1.12)	5.46e-09	1	0.27	1.07(1.03-1.11)	0.000571	1.08(1.06-1.1)	1.8e-11	11
	17:44321478*	rs2732714	KANSL1; ARL17B	intergenic	A	G	0.92	0.196	0.92(0.89-0.94)	1.96e-08	NA	NA	NA	NA	NA	NA	16
	18:24624030	rs138736090	CHST9	intronic	C	CT	0.94	0.149	0.9(0.87-0.93)	2.14e-09	0.98	0.062	1.01(0.94-1.07)	0.879	0.92(0.9-0.95)	1.39e-07	11
	21:16563640	rs2823129	NRIP1	intergenic	C	T	0.99	0.324	0.93(0.91-0.95)	9.56e-09	1	0.304	0.91(0.88-0.95)	6.34e-07	0.92(0.91-0.94)	4.03e-14	29
	22:28314612	rs62235635	PITPNB	intronic	G	A	0.8	0.008	1.75(1.5-2.05)	1.91e-12	0.97	0.017	1.65(1.45-1.88)	1.09e-13	1.69(1.53-1.87)	1.63e-24	11
	22:29450193	rs62236881	ZNRF3	UTR3	G	A	0.78	0.003	4.71(3.49-6.36)	4.39e-24	0.99	0.008	3(2.45-3.68)	6.13e-27	3.46(2.92-4.09)	4.89e-48	11
	22:40935623	rs147759720	MRTFA	intronic	C	T	0.89	0.079	1.2(1.15-1.26)	1.65e-14	NA	NA	NA	NA	NA	NA	11
Glaucoma: PheCode 365 UK Biobank No. of subjects=398971, No. of events=6046, No. of censored=392925, censoring rate = 98.5% FinnGen Study No. of subjects=218790, No. of events=8591, No. of censored=210199, censoring rate = 96.1%	1:97354095*	rs568063121	PTBP2; DPYD	intergenic	T	C	0.67	0.00024	1012.32(87.36-11731.12)	2.83e-08	NA	NA	NA	NA	NA	NA	-
	1:165708633	rs5778472	TMCO1	intronic	A	AT	0.99	0.876	0.75(0.71-0.8)	6.71e-22	NA	NA	NA	NA	NA	NA	31
	1:171605478	rs74315329	MYOC	exonic	G	A	0.94	0.001	28.79(14.47-57.28)	8.84e-22	1	0.003	4.62(3.26-6.53)	5.69e-18	6.69(4.91-9.11)	2.51e-33	32
	1:173008989	rs779440307	AIMP1P2; TNFSF18	intergenic	C	T	0.37	0	221.41(31.99-1532.29)	4.55e-08	NA	NA	NA	NA	NA	NA	-
	3:85134557	rs9309969	CADM2	intronic	T	G	0.99	0.594	0.87(0.84-0.90)	1.48e-13	1	0.475	0.95(0.92-0.98)	0.000865	0.91(0.89-0.94)	2.25e-13	33
	3:186128816	rs56233426	DGKG; LINC02020	intergenic	A	G	0.96	0.537	0.88(0.85-0.92)	8.46e-11	0.98	0.515	0.94(0.91-0.97)	4.56e-05	0.91(0.89-0.94)	2.28e-13	34,35
	4:7918390	rs16841407	AFAP1	intronic	G	A	0.99	0.317	1.17(1.13-1.22)	2.23e-15	0.99	0.347	1.12(1.08-1.16)	1.06e-10	1.14(1.11-1.17)	8.52e-24	36
	4:169237230*	rs755949313	DDX60	intronic	C	T	0.58	0.00015	5014.05(240.33-104610.58)	3.74e-08	NA	NA	NA	NA	NA	NA	-
	7:11677840	rs2526099	THSD7A	intronic	A	G	0.97	0.473	1.11(1.07-1.16)	9.58e-09	0.99	0.414	1.04(1.01-1.08)	0.00993	1.07(1.05-1.1)	1.05e-08	34,35
	7:116153329*	rs10281661	CAV2; CAV1	intergenic	A	G	1	0.273	1.12(1.08-1.17)	4.09e-08	1	0.149	1.09(1.04-1.14)	0.000186	1.11(1.07-1.14)	5.02e-11	33
	7:146348027*	rs540694424	CNTNAP2	intronic	G	C	0.69	4e-05	7.86E+15(1.93E+10-3.20E+21)	2.71e-08	NA	NA	NA	NA	NA	NA	-
	9:22056295	rs7853090	CDKN2B-AS1	ncRNA_exonic	T	C	1	0.568	1.19(1.14-1.23)	1.06e-19	1	0.56	1.10(1.06-1.13)	3.07e-08	1.13(1.11-1.16)	3.79e-24	31
	9:107693201	rs2437812	ABCA1; SLC44A1	intergenic	A	C	0.98	0.576	0.85(0.82-0.88)	1.72e-18	NA	NA	NA	NA	NA	NA	36
	9:129373110	rs12377624	MVB12B; LMX1B	ncRNA_intronic	G	C	1	0.372	0.89(0.86-0.93)	4.29e-09	1	0.383	0.87(0.84-0.9)	5.9e-16	0.88(0.86-0.9)	2.32e-23	33
	11:47275064	rs10838681	NR1H3	intronic	G	A	1	0.268	1.14(1.09-1.18)	2e-09	1	0.354	1.08(1.04-1.12)	9.38e-06	1.1(1.07-1.13)	4.55e-13	33
	11:120316907	rs59459827	ARHGEF12	intronic	AAAT	A	0.91	0.872	0.84(0.80-0.89)	5.7e-09	NA	NA	NA	NA	NA	NA	36
	15:28365618	rs12913832	HERC2	intronic	A	G	1	0.786	0.88(0.84-0.92)	2.17e-08	NA	NA	NA	NA	NA	NA	37
	17:10031090	rs12150284	GAS7	intronic	C	T	1	0.373	0.86(0.83-0.9)	1.68e-14	1	0.374	0.88(0.85-0.91)	4.43e-15	0.87(0.85-0.89)	6.34e-28	33,38
	17:58934999	rs9895116	BCAS3	intronic	T	G	1	0.146	1.16(1.11-1.23)	1.15e-08	1	0.142	1.05(1-1.1)	0.0459	1.1(1.06-1.13)	1.41e-07	33
Alzheimer’s Disease: PheCode 290.11 UK Biobank No. of subjects=342881, No. of events=822, No. of censored=342059, censoring rate = 99.8% FinnGen Study No. of subjects=207713, No. of events=3899, No. of censored=207324, censoring rate = 93.2%	10:37029593	rs749680474	PCAT5; ANKRD30A	intergenic	A	G	0.54	0.0006	2.97E+05(3.75E+03-2.35E+07)	1.38e-08	NA	NA	NA	NA	NA	NA	-
	18:76901532*	rs533100590	ATP9B	intronic	T	C	0.33	5e-05	4.33E+91(1.95E+59-9.60E+123)	2.78e-08	NA	NA	NA	NA	NA	NA	39
	19:45411941	rs429358	APOE	exonic	T	C	1	0.155	6.75(5.73-7.96)	7.02e-115	1	0.182	3.74(3.48-4.02)	6.13e-282	4.1(3.83-4.37)	4.94E-324	40

## Sheet: References
1	van der Harst, P. & Verweij, N. Identification of 64 Novel Genetic Loci Provides an Expanded View on the Genetic Architecture of Coronary Artery Disease. Circulation research 122, 433-443 (2018).
2	Nelson, C.P. et al. Association analyses based on false discovery rate implicate new loci for coronary artery disease. Nature Genetics 49, 1385-1391 (2017).
3	Kathiresan, S. A PCSK9 Missense Variant Associated with a Reduced Risk of Early-Onset Myocardial Infarction. The New England journal of medicine 358, 2299-2300 (2008).
4	Deloukas, P. et al. Large-scale association analysis identifies new risk loci for coronary artery disease. Nature genetics 45, 25-33 (2012).
5	Webb, T.R. et al. Systematic Evaluation of Pleiotropy Identifies 6 Further Loci Associated With Coronary Artery Disease. J Am Coll Cardiol 69, 823-836 (2017).
6	Verweij, N., Eppinga, R.N., Hagemeijer, Y. & van der Harst, P. Identification of 15 novel risk loci for coronary artery disease and genetic risk of recurrent events, atrial fibrillation and heart failure. Scientific Reports 7, 2761 (2017).
7	Klarin, D. et al. Genetic analysis in UK Biobank links insulin resistance and transendothelial migration pathways to coronary artery disease. Nature genetics 49, 1392-1397 (2017).
8	Howson, J.M.M. et al. Fifteen new risk loci for coronary artery disease highlight arterial-wall-specific mechanisms. Nature Genetics 49, 1113-1119 (2017).
9	Nikpay, M. et al. A comprehensive 1000 Genomes–based genome-wide association meta-analysis of coronary artery disease. Nature genetics 47, 1121-1130 (2015).
10	Thomas, G. et al. A multistage genome-wide association study in breast cancer identifies two new risk alleles at 1p11.2 and 14q24.1 (RAD51L1). Nature genetics 41, 579-584 (2009).
11	Michailidou, K. et al. Large-scale genotyping identifies 41 new loci associated with breast cancer risk. Nat Genet 45, 353-61, 361e1-2 (2013).
12	Kim, H.C. et al. A genome-wide association study identifies a breast cancer risk variant in ERBB4 at 2q34: results from the Seoul Breast Cancer Study. Breast Cancer Res 14, R56 (2012).
13	Ghoussaini, M. et al. Evidence that breast cancer risk at the 2q35 locus is mediated through IGFBP5 regulation. Nat Commun 4, 4999 (2014).
14	Ahmed, S. et al. Newly discovered breast cancer susceptibility loci on 3p24 and 17q23.2. Nature genetics 41, 585-590 (2009).
15	Ghoussaini, M. et al. Evidence that the 5p12 Variant rs10941679 Confers Susceptibility to Estrogen-Receptor-Positive Breast Cancer through FGF10 and MRPS30 Regulation. American journal of human genetics 99, 903-911 (2016).
16	Michailidou, K. et al. Association analysis identifies 65 new breast cancer risk loci. Nature 551, 92-94 (2017).
17	Glubb, D. et al. Fine-scale mapping of the 5q11.2 breast cancer locus reveals at least three independent risk variants regulating MAP3K1. American journal of human genetics 96, 5-20 (2015).
18	Siddiq, A. et al. A meta-analysis of genome-wide association studies of breast cancer identifies two novel susceptibility loci at 6q14 and 20q11. Human molecular genetics 21, 5373-5384 (2012).
19	Dunning, A.M. et al. Breast cancer risk variants at 6q25 display different phenotype associations and regulate ESR1, RMND1 and CCDC170. Nature genetics 48, 374-386 (2016).
20	Michailidou, K. et al. Genome-wide association analysis of more than 120,000 individuals identifies 15 new susceptibility loci for breast cancer. Nat Genet 47, 373-80 (2015).
21	Fan, M., Liu, Y., Zhou, R. & Zhang, Q. Association of LAPTM4B gene polymorphism with breast cancer susceptibility. Cancer Epidemiol 36, 364-8 (2012).
22	Easton, D.F. et al. Genome-wide association study identifies novel breast cancer susceptibility loci. Nature (London) 447, 1087-1093 (2007).
23	Orr, N. et al. Fine-mapping identifies two additional breast cancer susceptibility loci at 9q31.2. Human molecular genetics 24, 2966-2984 (2015).
24	Darabi, H. et al. Polymorphisms in a Putative Enhancer at the 10q21.2 Breast Cancer Risk Locus Regulate NRBF2 Expression. American journal of human genetics 97, 22-34 (2015).
25	Turnbull, C. et al. Genome-wide association study identifies five new breast cancer susceptibility loci. Nature genetics 42, 504-507 (2010).
26	Meyer, Kerstin B. et al. Fine-Scale Mapping of the FGFR2 Breast Cancer Risk Locus: Putative Functional Variants Differentially Bind FOXA1 and E2F1. American journal of human genetics 93, 1046-1060 (2013).
27	French, Juliet D. et al. Functional Variants at the 11q13 Risk Locus for Breast Cancer Regulate Cyclin D1 Expression through Long-Range Enhancers. American journal of human genetics 92, 489-503 (2013).
28	Zeng, C. et al. Identification of independent association signals and putative functional variants for breast cancer risk through fine-scale mapping of the 12p11 locus. Breast cancer research : BCR 18, 64 (2016).
29	Ghoussaini, M. et al. Genome-wide association analysis identifies three new breast cancer susceptibility loci. Nature genetics 44, 312-318 (2012).
30	Udler, M.S. et al. Fine scale mapping of the breast cancer 16q12 locus. Human molecular genetics 19, 2507-2515 (2010).
31	Burdon, K.P. et al. Genome-wide association study identifies susceptibility loci for open angle glaucoma at TMCO1 and CDKN2B-AS1. Nature genetics 43, 574-578 (2011).
32	Stone, E.M. Identification of a Gene That Causes Primary Open Angle Glaucoma. Science (American Association for the Advancement of Science) 275, 668-670 (1997).
33	Gao, X.R., Huang, H., Nannini, D.R., Fan, F. & Kim, H. Genome-wide association analyses identify new loci influencing intraocular pressure. Human molecular genetics 27, 2205-2213 (2018).
34	MacGregor, S. et al. Genome-wide association study of intraocular pressure uncovers new pathways to glaucoma. Nature genetics 50, 1067-1071 (2018).
35	Choquet, H. et al. A multiethnic genome-wide association study of primary open-angle glaucoma identifies novel risk loci. Nature communications 9, 2278-2278 (2018).
36	Gharahkhani, P. et al. Common variants near ABCA1, AFAP1 and GMDS confer risk of primary open-angle glaucoma. Nature genetics 46, 1120-1125 (2014).
37	Craig, J.E. et al. Multitrait analysis of glaucoma identifies new risk loci and enables polygenic prediction of disease susceptibility and progression. Nature genetics 52, 160-166 (2020).
38	Bailey, J.N.C. et al. Genome-wide association analysis identifies TXNRD2, ATXN2 and FOXC1 as susceptibility loci for primary open-angle glaucoma. Nature genetics 48, 189-194 (2016).
39	Barber, R.C. et al. Can Genetic Analysis of Putative Blood Alzheimer's Disease Biomarkers Lead to Identification of Susceptibility Loci? PloS one 10, e0142360-e0142360 (2015).
40	Moreno-Grau, S. et al. Genome-wide association analysis of dementia and its clinical endophenotypes reveal novel loci associated with Alzheimer's disease and three causality networks: The GR@ACE project. Alzheimers Dement 15, 1333-1347 (2019).
