# Supplementary material for: Efficient and accurate frailty model approach for genome-wide survival association analysis in large-scale biobanks
Source: Nat Commun. 2022 Sep 16;13:5437. doi: 10.1038/s41467-022-32885-x (PMC9481565; doi:10.1038/s41467-022-32885-x)
Supplement: Supplementary file 5 — Supplementary Data 2 [file 41467_2022_32885_MOESM5_ESM.xlsx]

## Sheet: Sheet1
Summary information of 18 loci that were significant (α = 5E-08) based on GATE, but not significant based on SAIGE, for the four TTE phenotypes in the UK Biobank data of subjects with
White British ancestry. Genomic coordinates are based on NCBI Build 37/UCSC hg19.
Phenotype	Chromosome:Position	rsID	Nearest Gene	Function	REF	ALT	Imputation info	Allele frequency	GATE p value	SAIGE p value	Previous case-control findings
Ischemic Heart Disease: PheCode 411 UK Biobank No. of subjects=407776, No. of events=36962, No. of censored=370814, censoring rate=90.9%	1: 2984087	rs2297829	PRDM16-DT	ncRNA_exonic	C	A	0.98	0.359	3.06e-08	2.33e-07	1
	3: 138664512	rs183837821	FOXL2	exonic	G	A	0.53	0.0001	4.09e-08	3.12e-07	2,3
	4: 96117908	rs376934295	UNC5C	intronic	A	ATATATT	0.97	0.787	1.47e-08	7.23e-08	1
	11: 9766932	rs378825	SWAP70	intronic	A	G	1	0.573	4.92e-08	1.38e-07	2,3
	11: 24304661	rs183283250	MIR8054; LUZP2	intergenic	A	G	0.36	4e-05	3.53e-08	2.1e-06	-
	11: 107091429	rs142065594	GUCY1A2, CWF19L2	intergenic	T	TTG	0.99	0.49	3.51e-08	8.87e-08	-
	12: 20168590	rs796106347	LINC02398	ncRNA_intronic	AT	A	0.97	0.133	4.58e-08	1.02e-07	4
	12: 125303254	rs112403212	SCARB1	intronic	C	T	0.98	0.139	2.87e-08	7.15e-08	2,5
	14: 100124055	rs12897285	HHIPL1	intronic	T	C	1	0.171	2.77e-08	9.44e-08	2,6
	19: 18575193	rs78030362	ELL	intronic	A	G	0.99	0.074	4.56e-08	5.71e-08	1
	21: 27355207	rs150021565	APP	intronic	A	G	0.57	0.0002	3.02e-08	7.42e-07	-
Female Breast Cancer: PheCode 174.1 UK Biobank No. of subjects=208160, No. of events=15396, No. of censored=192764, censoring rate = 92.6%	6: 82355896	rs12214288	BCKDHB; TENT5A	intergenic	A	G	0.98	0.213	3.21e-08	1.09e-07	7
	17: 44321478	rs2732714	KANSL1; ARL17B	intergenic	A	G	0.92	0.196	1.96e-08	6.67e-08	8
Glaucoma: PheCode 365 UK Biobank No. of subjects=398971, No. of events=6046, No. of censored=392925, censoring rate = 98.5	1: 97354095	rs568063121	PTBP2; DPYD	intergenic	T	C	0.67	0.0002	2.83e-08	2.83e-07	-
	4: 169237230	rs755949313	DDX60	intronic	C	T	0.58	0.0001	3.74e-08	8.83e-08	-
	7: 116153329	rs10281661	CAV2; CAV1	intergenic	A	G	1	0.273	4.09e-08	5.14e-08	9
	7: 146348027	rs540694424	CNTNAP2	intronic	G	C	0.69	4e-05	2.71e-08	7.48e-08	-
Alzheimer’s Disease: PheCode 290.11 UK Biobank No. of subjects=342881, No. of events=822, No. of censored=342059, censoring rate = 99.8%	18: 76901532	rs533100590	ATP9B	intronic	T	C	0.33	5e-05	2.78e-08	1.09e-06	10

## Sheet: References
1	van der Harst, P. & Verweij, N. Identification of 64 Novel Genetic Loci Provides an Expanded View on the Genetic Architecture of Coronary Artery Disease. Circulation research 122, 433-443 (2018).
2	Nelson, C.P. et al. Association analyses based on false discovery rate implicate new loci for coronary artery disease. Nature Genetics 49, 1385-1391 (2017).
3	Deloukas, P. et al. Large-scale association analysis identifies new risk loci for coronary artery disease. Nature genetics 45, 25-33 (2012).
4	Klarin, D. et al. Genetic analysis in UK Biobank links insulin resistance and transendothelial migration pathways to coronary artery disease. Nature genetics 49, 1392-1397 (2017).
5	Howson, J.M.M. et al. Fifteen new risk loci for coronary artery disease highlight arterial-wall-specific mechanisms. Nature Genetics 49, 1113-1119 (2017).
6	Nikpay, M. et al. A comprehensive 1000 Genomes–based genome-wide association meta-analysis of coronary artery disease. Nature genetics 47, 1121-1130 (2015).
7	Siddiq, A. et al. A meta-analysis of genome-wide association studies of breast cancer identifies two novel susceptibility loci at 6q14 and 20q11. Human molecular genetics 21, 5373-5384 (2012).
8	Michailidou, K. et al. Association analysis identifies 65 new breast cancer risk loci. Nature 551, 92-94 (2017).
9	Gao, X.R., Huang, H., Nannini, D.R., Fan, F. & Kim, H. Genome-wide association analyses identify new loci influencing intraocular pressure. Human molecular genetics 27, 2205-2213 (2018).
10	Barber, R.C. et al. Can Genetic Analysis of Putative Blood Alzheimer's Disease Biomarkers Lead to Identification of Susceptibility Loci? PloS one 10, e0142360-e0142360 (2015).
